# Supplementary material for: Investigating the Feasibility of Preparing Metal–Ceramic Multi-Layered Composites Using Only the Aerosol-Deposition Technique
Source: Materials (Basel). 2021 Aug 13;14(16):4548. doi: 10.3390/ma14164548 (PMC8400038; doi:10.3390/ma14164548)
Supplement: Supplementary file 1 [file materials-14-04548-s001.zip]

Archive with 1 entries (1 files):
- materials-1307515-supplementary.pdf
